# Supplementary material for: Chair-Based Magnetic Pelvic Floor Stimulation and Female Sexual Function in Women with Urinary Incontinence: A Systematic Review
Source: J Clin Med. 2025 Nov 30;14(23):8496. doi: 10.3390/jcm14238496 (PMC12693354; doi:10.3390/jcm14238496)
Supplement: Supplementary file 1 [file jcm-14-08496-s001.zip]

Archive with 1 entries (1 files):
- jcm-3995469-supplementary.pdf
